# Supplementary material for: Connecting GSK-3β Inhibitory Activity with IKK-β or ROCK-1 Inhibition to Target Tau Aggregation and Neuroinflammation in Alzheimer’s Disease—Discovery, In Vitro and In Cellulo Activity of Thiazole-Based Inhibitors
Source: Molecules. 2024 Jun 2;29(11):2616. doi: 10.3390/molecules29112616 (PMC11173485; doi:10.3390/molecules29112616)
Supplement: Supplementary file 1 [file molecules-29-02616-s001.zip]

Archive with 1 entries (1 files):
- molecules-3011921-supplementary.pdf
